# Supplementary material for: A DNA microarray for the authentication of giant tiger prawn (Penaeus monodon) and whiteleg shrimp (Penaeus (Litopenaeus) vannamei): a proof-of-principle
Source: Anal Bioanal Chem. 2021 Jun 11;413(19):4837–46. doi: 10.1007/s00216-021-03440-2 (PMC8318932; doi:10.1007/s00216-021-03440-2)
Supplement: Supplementary file 2 — (XLSX 27 kb) [file 216_2021_3440_MOESM2_ESM.xlsx]

## Sheet: Tabelle1
A DNA microarray for the authentication of giant tiger prawn (Penaeus monodon) and whiteleg shrimp (Penaeus (Litopenaeus) vannamei): a proof-of-principle
Analytical and Bioanalytical Chemistry
Kristina Kappel, Joanna Fafińska, Markus Fischer, Jan Fritsche
Corresponding author: Kristina Kappel, Max Rubner-Institut, Department of Safety and Quality of Milk and Fish Products, Kiel, Germany; kristina.kappel@mri.bund.de
Table S2 This file contains a spreadsheet with the probe signal intensities from all DNA microarray experiments described in this study
				probe signals, arbitrary units (a.u.)
Family	Species	Specimen	Original sample designation	staining control	NK01	NK02	NK03	uni_16S_05	Pmonod_16S_01	Pmonod_16S_01_MM	Pmonod_16S_02	Pmonod_16S_03a	Pmonod_16S_03b	Pmonod_16S_04	Pmonod_16S_04_MMa	Pmonod_16S_04_MMb	Pmonod_16S_05a	Pmonod_16S_05b	Pmonod_16S_06	Pvannam_16S_01	Pvannam_16S_02	Pvannam_16S_02_MM	Pvannam_16S_03	Pvannam_16S_04	Pvannam_16S_04_2MM	Pvannam_16S_04_3MM	Pvannam_16S_05	Pvannam_16S_06	Pvannam_16S_06_2MM
Penaeidae	Penaeus vannamei	P. vannamei 1	Pvan01a	0.807366	0.005416	0.00267767	-0.00124433	0.476472	0.0244687	0.0122713	0.007055	0.0217113	-0.002126	0.415857	0.736258	0.459558	-0.000458667	0.00382033	0.003007	0.738771	0.672207	0.168918	0.723032	0.769351	0.0178133	0.203606	0.417744	0.194489	0.00414233
Penaeidae	Penaeus vannamei	P. vannamei 2	Pvan01b	0.811458	0.012208	0.00316467	0.00538167	0.413089	0.0192257	0.00972933	0.00640933	0.0328153	0.012719	0.373447	0.669466	0.391575	0.006751	-0.00131367	0.00779733	0.706737	0.618807	0.139354	0.714272	0.765152	0.014119	0.173666	0.402262	0.178975	0.00345167
Penaeidae	Penaeus vannamei	P. vannamei 3	Pvan02a	0.800382	0.002622	0.002647	-0.000613	0.31961	0.0108267	0.00675667	0.002631	0.0110967	0.0019	0.241533	0.69653	0.243835	0.00140233	0.0049	0.00380333	0.706296	0.598284	0.034513	0.580649	0.73443	-0.000333667	0.077268	0.235267	0.091953	0.00419933
Penaeidae	Penaeus vannamei	P. vannamei 4	Pvan02b	0.816442	0.00139467	0.00168467	-0.000232333	0.477232	0.018791	0.0102173	0.0042365	0.0212623	0.00158933	0.40643	0.74984	0.445009	0.000478333	0.002421	0.00199933	0.754892	0.718127	0.122642	0.732848	0.778758	0.010252	0.198653	0.489561	0.27142	0.002252
Penaeidae	Penaeus vannamei	P. vannamei 5	Pvan03a	0.820087	0.00204767	0.000451	0.00241467	0.350952	0.020953	0.0127627	0.001996	0.0118307	-0.00119067	0.313315	0.721319	0.416324	-0.000602333	0.00393233	0.00314767	0.762222	0.715383	0.139655	0.735445	0.783832	0.0108523	0.179856	0.364923	0.192316	0.0210867
Penaeidae	Penaeus vannamei	P. vannamei 6	Pvan03b	0.819462	0.00523633	0.001879	0.000848333	0.448622	0.025871	0.0183967	0.00711833	0.016998	0.000361333	0.400529	0.757902	0.503127	0.003109	0.00458133	0.001411	0.783305	0.727428	0.167889	0.713895	0.752281	0.0108047	0.239895	0.433473	0.256086	0.00473233
Penaeidae	Penaeus vannamei	P. vannamei 7	Pvan04a	0.809581	0.000169333	0.0120007	0.00488933	0.410135	0.030874	0.0126767	0.00951933	0.034056	0.00133467	0.21177	0.674869	0.301803	0.001521	0.00234867	0.0114273	0.746479	0.611935	0.0716933	0.682144	0.762775	0.0145663	0.141414	0.296191	0.134778	0.00600767
Penaeidae	Penaeus vannamei	P. vannamei 8	Pvan04b	0.80884	0.00494867	0.001926	-0.00279433	0.385229	0.03378	0.015723	0.009102	0.0241857	0.000216333	0.22975	0.66323	0.328988	0.007134	0.00168467	0.00301133	0.753588	0.61802	0.0739973	0.707432	0.764885	0.014876	0.13216	0.247766	0.127875	0.00775667
Penaeidae	Penaeus monodon	P. monodon 1	Pmon01a	0.816938	0.0165237	0.00844567	0.010715	0.573812	0.62053	0.135841	0.439314	0.0169247	0.738532	0.778339	0.516857	0.518204	0.547723	0.740213	0.74097	0.00705233	0.016809	0.002131	0.000643667	0.00232633	0.007459	0.0110867	0.003857	0.002456	0.00332
Penaeidae	Penaeus monodon	P. monodon 2	Pmon01b	0.82161	0.00423467	0.00145467	0.00065	0.627898	0.613169	0.146063	0.422834	0.0242037	0.761671	0.785794	0.466416	0.578742	0.624465	0.779236	0.772902	0.0120533	0.00559067	0.002774	0.00436533	0.000352667	0.00558967	0.00510333	0.00532633	0.00355833	0.003596
Penaeidae	Penaeus monodon	P. monodon 3	Pmon02a	0.819431	0.00269833	0.00503933	-0.000868667	0.479876	0.670028	0.477322	0.279419	0.533838	-0.000913667	0.774673	0.361927	0.514347	0.766167	0.215646	0.731762	0.004696	0.00471967	-0.00199233	0.00708567	0.00276533	0.00455367	-5.86667e-05	0.00442733	0.00283	0.00278633
Penaeidae	Penaeus monodon	P. monodon 4	Pmon02b	0.832035	0.003256	0.00353267	0.001348	0.586098	0.726158	0.528525	0.327431	0.627905	0.001214	0.796229	0.409683	0.562359	0.793894	0.252215	0.75063	0.00711533	0.00574233	0.001296	0.00620833	0.002569	0.00587867	0.00284267	0.002484	0.0017	0.001015
Penaeidae	Penaeus monodon	P. monodon 5	Pmon03a	0.823651	0.003133	0.00172267	0.00123667	0.52446	0.541099	0.088001	0.320043	0.0144093	0.731613	0.76875	0.276746	0.363322	0.493609	0.752094	0.715798	0.00352867	0.00291033	0.00122833	0.00167433	0.002873	0.00453033	0.000248333	0.00206	0.00155167	0.000871333
Penaeidae	Penaeus monodon	P. monodon 6	Pmon03b	0.820893	0.00169667	0.00171567	0.00145833	0.386312	0.471546	0.0774387	0.268439	0.0141063	0.697801	0.689891	0.194689	0.296973	0.480144	0.71149	0.662765	0.00475667	0.00359167	0.00141867	0.004497	0.00707733	0.004243	0.00591	0.00397633	0.00174867	0.00467267
Penaeidae	Penaeus monodon	P. monodon 7	Pmon04a	0.82103	0.0136457	0.0103143	0.0136507	0.350439	0.499574	0.068262	0.259977	-0.002733	0.674233	0.734681	0.146601	0.332644	0.427252	0.730232	0.687883	0.00198867	0.00194733	0.00122033	0.00374667	0.000861	0.00156167	0.00381533	0.001003	0.001482	-0.000125667
Penaeidae	Penaeus monodon	P. monodon 8	Pmon04b	0.822934	0.00144167	0.000746	-0.000487667	0.566724	0.547891	0.097733	0.270503	0.0158647	0.739875	0.774905	0.339388	0.360547	0.53445	0.776872	0.747362	0.00373833	0.002036	0.0247047	0.00498267	0.00230767	0.00940267	0.00117967	0.00361733	0.00218533	0.00355533
Penaeidae	Penaeidae sp.	Penaeidae sp. 1	Pnotial01a	0.82882	0.00191733	0.00138067	-0.00237433	0.530565	0.00640067	0.522036	0.00229933	0.009482	0.00182133	0.00157833	-0.00038	0.00406333	0.005347	-0.000710667	0.003376	0.00386733	0.00460167	0.002536	-0.000577	0.00195667	0.00191	0.00449467	0.00109733	0.001415	0.00292833
Penaeidae	Penaeidae sp.	Penaeidae sp. 2	Pnotial01b	0.825765	-0.000639	0.0029385	0.00298333	0.596218	0.006537	0.624637	0.005817	0.00593767	0.00559133	0.000775667	0.00342667	0.005598	0.000133333	-0.000450333	-0.00119267	0.00413367	0.002338	0.00203	-0.000467	0.00339267	0.00110467	0.00369767	0.001982	0.000875667	0.00200333
Penaeidae	Penaeidae sp.	Penaeidae sp. 3	Pnotial01c	0.828902	0.00176567	0.00150433	0.00476767	0.581354	0.00200733	0.456033	0.002023	0.002173	2.4e-05	0.003081	0.00251267	0.006813	-0.00354567	0.000830667	-0.000121	-0.0001615	0.002764	-3.7e-05	0.002896	0.0009165	0.0007395	0.000454667	0.00259767	0.00251467	0.00195667
Penaeidae	Penaeus indicus	P. indicus 1	Pindic01	0.812465	0.00201933	0.00632533	-0.00159267	0.410284	0.000926	0.424545	0.00877933	0.00389767	0.0135807	0.080631	0.59926	0.115688	-0.006005	0.00699167	0.016954	0.006923	0.0172103	0.003629	0.00224067	0.003626	0.00480533	0.001242	0.00298867	0.00236967	-0.000401667
Penaeidae	Penaeus indicus	P. indicus 2	Penaeid03a	0.829522	0.00152233	0.00608833	0.000944333	0.388279	0.00164867	0.555528	0.002109	0.001607	-0.000956	0.003322	0.003851	0.00317667	-0.000339667	0.00241633	0.00213867	0.0170177	0.00318267	-0.00192967	0.00336	0.006614	0.000548	0.008184	0.001087	0.001567	0.00233467
Penaeidae	Penaeus merguiensis	P. merguiensis	Penaeid03d	0.830558	0.000956	0.00195	0.001053	0.546164	-8.16667e-05	0.481429	0.00335367	0.00339667	0.00190033	0.00306033	0.0120607	0.00311533	0.000747667	0.000668333	0.000310667	0.00261133	0.000872667	0.002416	0.003541	0.00240567	0.000717333	0.00411733	0.001291	0.00256933	0.001503
Penaeidae	Parapenaeopsis stylifera	P. stylifera 1	Penaeid01a	0.81292	0.00372933	0.001265	-0.00113967	0.568339	0.018051	0.470118	0.00409933	0.0226877	-0.00125567	0.789412	0.234531	0.353169	0.00350433	0.001397	0.166028	0.010059	0.00594367	0.00340233	0.00367167	0.00175333	0.00568767	0.00236367	0.00405067	0.00319233	0.00255867
Penaeidae	Parapenaeopsis stylifera	P. stylifera 2	Penaeid01e	0.810665	0.00622667	0.00172667	-0.00338733	0.433473	0.0145187	0.381498	0.00425033	0.0111617	-0.00311433	0.738479	0.156796	0.240063	0.000340333	0.002523	0.188444	0.0127743	0.00612167	0.00261033	0.00337067	0.00690367	0.015538	0.00149467	0.00417933	0.00270667	0.00329133
Penaeidae	Xiphopenaeus kroyeri	X. kroyeri	Xkroy01	0.816762	-0.000828333	0.01846	0.004643	0.630388	0.016185	0.57451	0.00503733	0.014108	0.00556633	0.0355303	0.00715233	0.0342697	0.002901	0.000939667	0.762933	0.00964033	0.001735	0.00276567	0.00415933	0.00222133	0.00673767	0.003574	0.004135	0.00222467	0.00259933
Penaeidae	Metapenaeus dobsoni	M. dobsoni 1	Mdobs01	0.813511	0.003426	0.00388933	0.002374	0.585033	0.00374333	0.00843233	0.00314267	0.00940667	0.002397	0.00268133	0.00278367	0.00728833	-0.000373667	0.002002	0.773956	0.00861333	0.00464867	-0.000838333	0.00223533	0.001676	0.006131	0.001003	0.002078	0.00204433	0.00162767
Penaeidae	Metapenaeus dobsoni	M. dobsoni 2	Penaeid01c	0.817092	0.003319	0.00205733	-0.00537833	0.542003	0.007791	0.00917267	0.00336533	0.0137257	0.001656	0.002925	0.00284667	0.00832667	0.000686333	0.003531	0.75113	0.008778	0.001645	0.00533967	0.00438233	0.00286867	0.00582467	0.000345	0.00272967	0.00334467	0.002079
Penaeidae	Metapenaeus dobsoni	M. dobsoni 3	Penaeid02b	0.82074	0.00279267	0.001991	-0.00124567	0.609102	0.006112	0.01808	0.00917333	0.008222	0.00118733	0.244933	0.00838067	0.007927	-0.000318667	-0.00104867	0.779005	0.00344167	0.000797667	0.00300567	0.00208833	0.0128517	0.006382	0.000508667	0.0187343	0.00199367	0.00278033
Penaeidae	Metapenaeus dobsoni	M. dobsoni 4	Penaeid02a	0.810523	0.00537033	0.002079	-0.00434433	0.699656	0.0198707	0.0216077	0.00584467	0.0205927	-0.000226	0.016783	0.00363267	0.012979	-0.000270333	-0.001029	0.796338	0.0104237	0.007441	0.00134333	0.00405667	0.002812	0.00611233	0.006509	0.004814	0.001198	0.00362333
Penaeidae	Metapenaeus sp.	Metapenaeus sp. 1	Penaeid01d	0.804809	0.00346633	0.003272	0.00288967	0.637856	0.012474	0.0708087	0.00524333	0.0227913	0.000707667	0.336015	0.00289833	0.022036	0.003032	0.005122	0.786289	0.0104443	0.00399233	0.00303033	0.003788	0.000664	0.00655867	0.00262067	0.00438933	0.000863	0.00158433
Penaeidae	Metapenaeus sp.	Metapenaeus sp. 2	Penaeid01b	0.818503	3.26667e-05	0.000284	0.002566	0.490108	0.00238333	0.00716333	0.00123633	0.00534767	-0.00325433	0.0263067	0.00979167	0.00165233	0.00307067	0.002335	0.724463	0.00453233	0.00163067	0.00195067	0.00304933	-0.00254833	0.00328333	0.00609167	0.00734033	0.001775	0.001654
Solenoceridae	Pleoticus muelleri	P. muelleri 1	Pmuel02a	0.822021	0.00265	0.00146933	-0.00205533	0.617315	0.0208813	0.00191367	0.00562967	0.0161673	0.030517	0.00322433	0.000505	0.011769	0.001187	0.002636	0.001908	0.0126597	0.00400467	0.002327	0.004626	0.00397567	0.0113027	0.00562467	0.00542867	0.002472	0.00667
Solenoceridae	Pleoticus muelleri	P. muelleri 2	Pmuel02b	0.833105	-0.0026265	-0.000717	0.00244633	0.592382	0.009014	0.00638233	0.00553967	0.00705733	0.0111633	0.000603	0.00176567	0.005826	0.00199467	0.00620033	0.000676	0.00710567	6.2e-05	0.00178967	0.00677867	0.00694233	0.00768033	0.00495867	0.00172967	0.00106133	0.000948667
Solenoceridae	Pleoticus muelleri	P. muelleri 3	Pmuel02c	0.823482	0.002389	0.00864667	0.00382933	0.662046	0.0183067	0.00137767	0.00311233	0.0228253	0.0359023	0.00675867	0.0139203	0.013899	0.00772233	0.00399	0.003952	0.0118467	0.006842	0.002868	0.00152533	0.00293233	0.0121437	0.00446167	0.006721	0.003146	0.006469
Aristaeidae	Aristaeopsis edwardsiana	A. edwardsiana 1	Aedwards01a	0.811945	0.00455767	0.001191	0.00274933	0.626243	0.033504	0.696028	0.005278	0.0197517	4.06667e-05	0.001033	0.00139533	0.00921133	0.0158083	-0.00577333	0.767271	0.00878167	0.00606167	0.00371267	0.002893	0.00137333	0.00749867	0.00539333	0.00498167	0.00259533	0.005014
Aristaeidae	Aristaeopsis edwardsiana	A. edwardsiana 2	Aedwards01b	0.829785	0.002065	-0.000118667	0.00237467	0.418797	0.00598133	0.124876	0.00318233	0.0107783	0.00177633	0.000739	0.00148733	0.005814	-0.000644	0.00574767	0.65384	0.000342667	0.00320967	0.00182733	0.00130567	0.00480667	0.005022	0.004281	-7.9e-05	0.00254033	0.00306167
Aristaeidae	Aristaeopsis edwardsiana	A. edwardsiana 3	Aedwards01c	0.830044	0.00397867	0.00288033	-0.000591667	0.535197	0.0153073	0.684568	0.000539333	0.00880833	0.00274533	-0.000216	-6.36667e-05	0.005874	0.000387333	-0.000335667	0.757783	0.003676	0.00350333	0.00210733	0.002034	0.00161333	0.00593433	0.00455667	0.00162133	0.002696	0.000977333
Crangonidae	Crangon crangon	C. crangon 1	Ccran01a	0.823542	0.00387433	0.000382667	0.00700867	0.179512	0.00764867	0.001818	0.00178867	0.0118257	0.00067	0.00215567	0.00201167	0.00653033	0.00177833	0.00248067	-0.001969	0.00518967	0.002972	0.00404367	0.000688667	0.00114333	0.004947	0.002385	0.00321133	0.00198333	0.00291467
Crangonidae	Crangon crangon	C. crangon 2	Ccran01b	0.82346	0.000545667	0.000937333	-0.000953333	0.186736	0.00515433	0.00397033	0.00174167	0.0106767	0.001807	0.001367	0.002355	0.006017	-0.000446	0.00417567	0.00263867	0.00486467	0.001065	0.00260867	0.00379233	0.00201	0.00502033	0.00275767	0.004346	0.001168	0.00287
Pandalidae	Heterocarpus sp.	Heterocarpus sp. 1	Hreed01a	0.816664	0.00477933	0.00324233	0.000283667	0.41095	0.015954	0.00483233	0.003678	0.0118003	0.003453	-0.00047	0.00113333	0.00911	0.0123373	0.00526467	0.003674	0.009192	0.006898	0.00112533	0.00265	0.000278	0.008715	0.00297367	0.004436	0.00344933	0.003405
Pandalidae	Heterocarpus sp.	Heterocarpus sp. 2	Hreed01b	0.822135	0.003256	0.00206867	9.33333e-06	0.62947	0.0121163	0.00156267	0.002722	0.00961533	0.00179533	0.00159933	0.000815667	0.00813533	0.000684667	0.00387167	0.005866	0.00750867	0.004568	0.000635667	0.003356	0.00520367	0.007951	0.00458433	0.00270867	0.00132333	0.00335133
Pandalidae	Pandalus sp.	Pandalus sp. 1	Pbor01a	0.8268	0.001236	0.000363667	0.00367867	0.48932	0.003819	0.00169367	0.00130367	0.00243033	0.004451	-1.06667e-05	0.000337667	0.00485033	0.001468	0.001842	0.00290667	0.000181333	0.00596	0.00100767	0.00186733	0.00228967	0.003183	-0.000714667	0.00248167	0.00355367	0.00376567
Pandalidae	Pandalus sp.	Pandalus sp. 2	Pbor01b	0.831934	0.00157333	0.000741333	-0.00110067	0.593707	0.001814	0.000788	0.002412	0.002518	0.001946	0.000500667	0.00271433	0.001833	0.00299533	0.00617733	0.004569	0.003391	0.00273367	0.00359667	0.00394667	-0.000249	0.001371	0.000463333	0.00240733	0.00223667	0.001725
Pandalidae	Pandalus sp.	Pandalus sp. 3	Pbor01c	0.831198	0.002955	0.00175167	-0.001088	0.701758	0.00366233	0.009157	0.0100497	0.005881	0.007418	0.00632567	0.0025445	-0.0007435	0.0033775	0.00256567	0.00256333	0.00282267	-0.000694333	0.00246133	0.001323	0.001512	0.00216667	-0.000729333	0.00259333	0.00147167	0.00173533
Palaemonidae	Macrobrachium rosenbergii/dacqueti	M. rosenbergii/dacqueti	Mrosenb01	0.825908	0.00158867	0.00567967	-0.001048	0.325174	0.0136557	0.002447	0.003774	0.00867533	0.00442233	0.0374917	0.0187033	0.0335827	0.021333	0.004982	0.011723	0.004651	0.002212	0.006773	0.00658967	0.00632233	0.00229733	0.009687	0.00562467	0.003369	0.00324367
Cambaridae	Procambarus clarkii	P. clarkii 1	Pclar01a	0.811469	0.0234863	-0.00105633	-0.00159333	0.641557	0.021127	0.00431567	0.00817733	0.0170613	0.001039	-0.000183	0.005332	0.0109785	0.004405	0.000888333	0.000353	0.0149553	0.00867533	0.000584	0.00512833	0.00594767	0.0118963	0.005612	0.006473	0.005348	0.00720067
Cambaridae	Procambarus clarkii	P. clarkii 2	Pclar01c	0.821459	0.00386133	0.00313567	-0.000261	0.647487	0.0107193	0.003202	0.00279067	0.007154	0.000818667	0.003729	0.00207733	0.0356647	0.00239567	0.00472267	0.007307	0.010429	0.004707	0.000787333	0.002032	0.00271367	0.00943933	0.00937733	0.00485167	0.003004	0.00264333
